# Supplementary material for: Endothelial cell activation is attenuated by everolimus via transcriptional and post-transcriptional regulatory mechanisms after drug-eluting coronary stenting
Source: PLoS One. 2018 Jun 11;13(6):e0197890. doi: 10.1371/journal.pone.0197890 (PMC5995375; doi:10.1371/journal.pone.0197890)
Supplement: S1 Table — (XLSX) [file pone.0197890.s001.xlsx]

## Sheet: Suppl. Table.1
Mature miRNAs	Stem Loop Primers for reverse transcription	Forward Primers for RT-qPCR	Universal Reverse Primer for RT-qPCR
miR-155-5p	5' - GTTGGCTCTGGTGCAGGGTCCGAGGTATTCGCACCAGAGCCAAC ACCCCT - 3'	5' - GTGGGTTAATGCTAATCGTGAT - 3'	5' - GTGCAGGGTCCGAGGT - 3'
miR-181b-5p	5' - GTTGGCTCTGGTGCAGGGTCCGAGGTATTCGCACCAGAGCCAAC ACCCAC - 3'	5' - GTTTGAACATTCATTGCTGTCG - 3'	5' - GTGCAGGGTCCGAGGT - 3'
miR-185-5p	5' - GTTGGCTCTGGTGCAGGGTCCGAGGTATTCGCACCAGAGCCAAC TCAGGA - 3'	5' - GTGTGGAGAGAAAGGCAGT - 3'	5' - GTGCAGGGTCCGAGGT - 3'
miR-146a-5p	5' - GTTGGCTCTGGTGCAGGGTCCGAGGTATTCGCACCAGAGCCAAC AACCCA - 3'	5' - GTTTGGTGAGAACTGAATTCCA - 3'	5' - GTGCAGGGTCCGAGGT - 3'
miR-34a-5p	5' - GTTGGCTCTGGTGCAGGGTCCGAGGTATTCGCACCAGAGCCAAC ACAACC - 3'	5' - GTGTGGCAGTGTCTTAGCT - 3'	5' - GTGCAGGGTCCGAGGT - 3'
miR-126-3p	5' - GTTGGCTCTGGTGCAGGGTCCGAGGTATTCGCACCAGAGCCAAC CGCATT - 3'	5' - GGGTCGTACCGTGAGTAAT - 3'	5' - GTGCAGGGTCCGAGGT - 3'
miR-24-3p	5' - GTTGGCTCTGGTGCAGGGTCCGAGGTATTCGCACCAGAGCCAAC CTGTTC - 3'	5' - GTTTGGCTCAGTTCAGCAG - 3'	5' - GTGCAGGGTCCGAGGT - 3'
RNU-43	5' - GTTGGCTCTGGTGCAGGGTCCGAGGTATTCGCACCAGAGCCAAC AATCAG - 3'	5' - GTGAACTTATTGACGGGCG - 3'	5' - GTGCAGGGTCCGAGGT - 3'
Pre-miRNAs	Forward primers for RT-qPCR	Reverse primers for RT-qPCR	Amplicon lenght
pre-miR-155-5p	5' - TTAATGCTAATCGTGATAGGGGT - 3'	5' - ATATGTAGGAGTCAGTTGGAGGC - 3'	50 nt
pre-miR-181b-5p	5' - ACATTCATTGCTGTCGGTGG - 3'	5' - GGGCCACAGTTGCATTCATT - 3'	69 nt
Pri-miRNAs	Forward primers for RT-qPCR	Reverse primers for RT-qPCR	Amplicon lenght
pri-miR-155-5p	5' - CACTCCAGCTTTATAACCGCA - 3'	5' - ACAGATTTCCCCTTCCTGGT - 3'	100 nt
pri-miR-181b-5p	5' - TCCCACTTTGACCAGAACATC - 3'	5' - AAAGTAGGACCTCAGCACCC - 3'	100 nt
Enhancer RNAs	Forward primers for RT-qPCR	Reverse primers for RT-qPCR	Amplicon lenght
SELE_-11Kb	5’ - ATCTCGGCTCACTGCAATCT - 3’	5’ - GGTGTAATGGCACACACCTG - 3’	78 nt
VCAM1_-10Kb	5’ - CTGCTCTTCTTCCAAAGCTCA - 3’	5’ - CAGGCAATTTGCAGTGGTAA - 3’	96 nt
Messenger RNAs	Forward primers for RT-qPCR	Reverse primers for RT-qPCR	Amplicon lenght
SELE	5’ - ACCAGCCCAGGTTGAATG - 3’	5’ - GGTTGGACAAGGCTGTGC - 3’	89 nt
VCAM1	5’ - TGGACATAAGAAACTGGAAAAGG - 3’	5’ - GATTTCTGGATCTCTAGGGAATGA - 3’	67 nt
IL1B	5' - AGCCAGGACAGTCAGCTCTC - 3'	5' - AGAGGCCTGGCTCAACAA - 3'	65 nt
IL6	5' - GATGAGTACAAAAGTCCTGATCCA - 3'	5' - CTGCAGCCACTGGTTCTGT - 3'	130 nt
RPLP0 (36B4)	5' - ATGCAGCAGATCCGCATGT- 3'	5' - TCATGGTGTTCTTGCCCATCA - 3'	64 nt
